# Supplementary material for: Targeting the transmembrane cytokine co-receptor neuropilin-1 in distal tubules improves renal injury and fibrosis
Source: Nat Commun. 2024 Jul 8;15:5731. doi: 10.1038/s41467-024-50121-6 (PMC11231174; doi:10.1038/s41467-024-50121-6)
Supplement: Supplementary file 4 — Source Data [file 41467_2024_50121_MOESM4_ESM.xlsx]

## Sheet: Fig1E
Fig1E											PCR
Sham	UUOD7		Sham	IRD1	IRD5	IRD14		Sham	5-6		SHAM	1D	2D	3D	5D	7D	14D	28D
1	7.8		4.6	5	14.5	4		1.5	7.5		0.743	0.757	0.535	1.359	1.561	0.917	0.559	0.932
0.6	8.5		2	13	26.6	4		1.3	5.4		0.628	0.69	0.927	0.924	2.236	1.542	0.53	0.866
1.3	7.3		0.6	15.6	21.6	5		2.5	2.4		0.92	0.8	1.302	1.068	2.444	1.678	0.524	0.603
2.1	6		2.3	12.3	23	3		1.1	4.2		0.805	0.651	0.506	1.666	1.977	1.419	0.644	1.049
0.6	5.3		2.4	14.8	21.5	10.5		1.4	3.6		1.044	0.602	0.635	1.29	1.134	1.384	1.432	0.838
1.8	8.5		1.6	19.6	35.2	5.6		0.8	6.4		0.391			2.036	1.295	1.97	1.381	0.793
2.5	9.6		1.2	20.5	30.4	12.5		1	5.2					1.9	1.672
	4.5				25.6	8.6		1.2	4						1.846
															1.474

## Sheet: Fig1K
Fig1K

## Sheet: Fig2A
Fig2A
Sham	Vehi+IRD5	Tmx+ID5
1.79553	2.59201	0.736621
1.14133	1.85647	0.841151
0.639245	2.74013	0.420773
0.423894	3.30276	0.592883
0.752685	2.73683	0.845654
1.23457	2.34533	1.03628
0.845963		0.863216

## Sheet: Fig2C
Fig2C
IRD5 Ratio of left kidney weight/body Weight				IRD5 Ratio of right kidney weight/body Weight				IRD5 BUN				IRD5 CR
Sham	Vehi+IRD5	Tmx+IRD5		Sham	Vehi+IRD5	Tmx+IRD5		Sham	Vehi+IRD5	Tmx+IRD5		Sham	Vehi+IRD5	Tmx+IRD5
0.006334	0.009016	0.00804		0.006897	0.008786	0.007157		18.7	46.42	28.81		26.14	45.96	37.75
0.006692	0.008457	0.006373		0.00688	0.008446	0.007938		28.03	52.33	39.87		31.12	48.38	35.15
0.007022	0.009324	0.008144		0.0068	0.008138	0.007574		21.42	42.78	38.78		24.07	44.59	32.76
0.006124	0.00929	0.006782		0.006541	0.009505	0.008223		27.52	70.67	30.24		30.15	53.19	32.04
0.006122	0.00912	0.00802		0.006254	0.00858	0.008026		22.34	65.75	29.48		23.152	54.46	30.35
0.006794	0.00856	0.007281		0.006876	0.009739	0.008135		27.45	54.23	45.22		26.34	47.23	26.19
0.006689	0.008482	0.006881		0.006763	0.008395	0.008527		25.31	63.34	37.56		27.13	37.34	37.12
0.006579				0.006867				20.14				25.653
IRD14 Ratio of left kidney weight/body Weight				IRD14 Ratio of right kidney weight/body Weight				IRD14 BUN				IRD14 CR
Sham	Vehi+IRD14	Tmx+IRD14		Sham	Vehi+IRD14	Tmx+IRD14		Sham	Vehi+IRD14	Tmx+IRD14		Sham	Vehi+IRD14	Tmx+IRD14
0.006283	0.005906	0.006445		0.006393	0.005916	0.005961		27.45	56.28	20.61		26.23	31.441	23.341
0.006839	0.005254	0.006559		0.006748	0.005548	0.006173		25.28	31.44	32.23		23.344	27.077	29.697
0.007394	0.005641	0.0062		0.006734	0.005306	0.006067		18.45	31.86	22.26		21.45	24.552	23.482
0.00743	0.005336	0.006245		0.006537	0.005494	0.006048		20.26	48.69	33.15		26.345	35.999	25.644
0.006638	0.00591	0.006638		0.006467	0.005052	0.006364		21.48	44.38	34.68		20.23	34.725	24.644
0.007084	0.005424	0.006263		0.006345	0.005384	0.006263		26.98	46.34	29.34		21.343	33.815	29.593
0.006834	0.005537	0.006436		0.006356	0.005362	0.006045		24.86	34.56	34.56		18.343	31.34	27.345

## Sheet: Fig2D
Fig2D
Tubular Damage Score				Kim1+tubular numbers				Plasma Kim1
Sham	Vehi+IRD5	Tmx+IRD5		Sham	Vehi+IRD5	Tmx+IRD5		Sham	Vehi+IRD5	Tmx+IRD5
0	3.7	3.6		0	22.5	6		31.656	407.729	34.188
0.1	4.5	2.1		0	24.75	19.5		42.419	390.001	32.922
0.1	3.2	2.5		0	26.58	14.5		31.022	448.249	34.821
0	3.4	2.3		0	30.15	13.5		38.62	421.657	39.886
0.1	4.5	2.25		0	36.27	16.25		36.72	365.31	246.916
0	3.6	3.5		0	32.4	20.4			412.794	265.277
0.2	4.4	2.6		0	28	25
0				0

## Sheet: Fig2E
Fig2E
Tubular Damage Score				Sirius Red Positive Area(%)				Masson Positive Area(%)				Kim1+tubular numbers				Plasma Kim1
Sham	Vehi+IRD14	Tmx+IRD14		Sham	Vehi+IRD14	Tmx+IRD14		Sham	Vehi+IRD14	Tmx+IRD14		Sham	Vehi+IRD14	Tmx+IRD14		Sham	Vehi+IRD14	Tmx+IRD14
0	3.1	1.4		0.212648	13.8762	6.02004		0.148212	14.451	6.04323		0	18.6	6		28.172	213.457	32.5062
0.1	4.3	1.1		0.148903	9.12782	3.93492		0.190143	13.5109	6.91754		0	25	6.3		28.7138	213.999	206.1
0	3	1.5		0.065847	9.31895	3.52218		0.147065	18.8171	3.18552		0	25	8		25.4632	273.594	131.65
0	4.2	2.3		0.263829	14.9186	6.41999		0.173868	15.9533	10.9544		0	21.25	7.3		34.6733	85.0579	45.5087
0.2	4.2	1.6		0.284954	8.02854	4.10385		0.238472	23.0285	6.06147		0	19.75	19		42.2581	301.224	240.546
0	4.3	2.4		0.128394	7.89594	3.58395		0.273849	16.3937	6.38293		0	20.92	16.45		29.7974	331.563	28.7138
0	2.5	3		0.163943	15.2947	6.98458		0.183733	19.3832	12.3833		0	16.34	13.48		29.2556	188.536	122.44

## Sheet: Fig2F
Fig2F	PCR
IRD5 Havcr1				IRD5 Lcn2				IRD14 Havcr1				IRD14 Lcn2				IRD14 Acta2				IRD14 Pdgfrb				IRD14 Cola1a1				IRD14 Fn1
Sham	Vehi+IRD5	Tmx+IRD5		Sham	Vehi+IRD5	Tmx+IRD5		Sham	Vehi+IRD14	Tmx+IRD14		Sham	Vehi+IRD14	Tmx+IRD14		Sham	Vehi+IRD14	Tmx+IRD14		Sham	Vehi+IRD14	Tmx+IRD14		Sham	Vehi+IRD14	Tmx+IRD14		Sham	Vehi+IRD14	Tmx+IRD14
0.585	164.137	206.886		0.928	264.839	183.628		0.355	59.667	15.947		1.205	97.746	11.796		0.627	4.685	1.136		0.674	4.712	1.708		0.692	30.795	6.556		0.379	5.197	0.94
1.021	192.97	168.056		1.382	283.993	247.363		1.241	35.199	28.867		0.864	52.425	35.158		0.927	1.869	2.922		0.937	3.066	2.368		1.136	37.224	14.381		1.349	4.318	1.086
0.585	389.639	41.81		1.393	393.927	136.638		1.842	32.136	7.354		1.153	134.105	22.315		0.951	5.719	1.435		1.224	4.504	1.273		1.414	36.643	8.7		0.958	5.729	1.456
1.266	506.448	17.904		0.739	206.839	77.738		0.356	43.573	17.652		0.944	91.679	12.435		0.495	3.917	1.351		0.377	5.373	1.233		0.6	29.507	6.161		0.214	5.06	1.91
0.568	263.609	117.904		0.873	323.83	212.638		1.206	59.422	14.891		0.988	71.965	7.789		1.996	4.112	1.069		1.789	3.219	1.589		1.155	32.242	6.014		2.096	3.324	1.788

## Sheet: Fig3A
Fig3A
	Smad3	Hoxc6	Mef2c	Egr3	Tcf4	Jdp2	Nfkb1	Hoxb2	Batf	Klf16	Bach1	Myc	Runx1	Mycn	Klf3	Elk3	Tcf7l2	Rel	Creb5	Relb	Irf7	Smad1	Irf2	Klf7	Esrrb	Sox4	Trim28	Sox5	Etv6	Maz	Hdac2	Hcfc1	Thap11	Grhl2	Hdac6	Six4	Tef	Creb3	Gtf2f1	Thap1	Max	E2f6	Nr2c2	Foxi1	Ctcf	Xrcc4	Srebf1	Brf1	Mlx
Nrp1-DT	0.445172	0.472485	0.47729	0.4835	0.510458	0.515564	0.539032	0.553186	0.555904	0.556373	0.557221	0.569106	0.57057	0.578883	0.586298	0.587132	0.590468	0.59077	0.590802	0.592253	0.596681	0.597163	0.604128	0.607697	0.610631	0.611997	0.849778	0.8529	0.854339	0.855147	0.85699	0.861426	0.863761	0.864559	0.866205	0.8741	0.874701	0.875072	0.878333	0.882902	0.882998	0.885628	0.886357	0.886917	0.888629	0.888993	0.889504	0.890925	0.893706
Nrp1+DT	0.895445	0.881339	0.878746	0.875344	0.859903	0.856851	0.842285	0.833058	0.831246	0.830933	0.830365	0.822264	0.821249	0.81541	0.810096	0.809491	0.807061	0.80684	0.806816	0.805752	0.802478	0.80212	0.796887	0.794169	0.791915	0.79086	0.527141	0.522074	0.519716	0.518385	0.515333	0.507883	0.503901	0.502531	0.499689	0.485745	0.484664	0.483992	0.478049	0.469558	0.469377	0.464396	0.463002	0.46193	0.458626	0.45792	0.456927	0.45415	0.448652
[truncated: 14 more columns]

## Sheet: Fig3B
Fig3B
	Normalized Nfkb1/β-actin				Normalized Smad3/β-actin				Normalized α-SMA/β-actin				Normalized Pdgfrb/β-actin
	Sham	Vehi+IRD5	Tmx+IRD5		Sham	Vehi+IRD14	Tmx+IRD14		Sham	Vehi+IRD14	Tmx+IRD14		Sham	Vehi+IRD14	Tmx+IRD14
	0.723509	2.015	1.41252		0.244352	1.23538	0.334396		0.519217	1.08038	0.348968		0.04207	1.78619	0.857301
	0.698152	2.4212	1.48026		0.170565	1.13562	0.858081		0.35515	1.09393	0.311906		0.044572	1.95868	1.19124
	1.10726	1.73187	0.722034		0.301899	1.50671	0.103652		0.445229	0.873945	0.101461		0.522269	1.48173	1.21539

## Sheet: Fig3E
Fig3E
PCR Etv6 Relative mRNA
IgG	Vehi+IR	Tmx+IR
0.51448	267.647	86.5167
0.221743	214.257	66.6974
2.26378	227.344	140.104

[truncated: 35 more sheets: Fig3H, Fig3I, Fig3J, Fig3M, Fig4C, Fig4E, Fig4F, Fig4G, Fig4H, Fig4I, Fig4J, Fig5A, Fig5D, Fig5E, Fig5F, Fig6B, Fig6C, Supplementary Fig3E, Supplementary Fig3I, Supplementary Fig3J …]
